# Supplementary material for: Regular Practice of Physical Activity Improves Cholesterol Transfers to High-Density Lipoprotein (HDL) and Other HDL Metabolic Parameters in Older Adults
Source: Nutrients. 2023 Nov 22;15(23):4871. doi: 10.3390/nu15234871 (PMC10708266; doi:10.3390/nu15234871)
Supplement: Supplementary file 1 [file nutrients-15-04871-s001.zip]

Archive with 1 entries (1 files):
- nutrients-2657919-supplementary.pdf
